# Supplementary material for: Extended use or reuse of single-use surgical masks and filtering face-piece respirators during the coronavirus disease 2019 (COVID-19) pandemic: A rapid systematic review
Source: Infect Control Hosp Epidemiol. 2020 Oct 8:1–9. doi: 10.1017/ice.2020.1243 (PMC7588721; doi:10.1017/ice.2020.1243)
Supplement: Supplementary file 1 [file S0899823X2001243Xsup001.zip]

Archive with 5 entries (5 files):
- S0899823X2001243Xsup001.docx
- S0899823X2001243Xsup002.docx
- S0899823X2001243Xsup003.docx
- S0899823X2001243Xsup004.docx
- S0899823X2001243Xsup005.docx
